# Supplementary material for: Overexpression of Osteopontin-a and Osteopontin-c Splice Variants Are Worse Prognostic Features in Colorectal Cancer
Source: Diagnostics (Basel). 2024 Sep 24;14(19):2108. doi: 10.3390/diagnostics14192108 (PMC11475046; doi:10.3390/diagnostics14192108)
Supplement: Supplementary file 1 [file diagnostics-14-02108-s001.zip]

Archive with 1 entries (1 files):
- diagnostics-3171094-supplementary.pdf
